# Supplementary material for: Similar cost of Hamiltonella defensa in experimental and natural aphid‐endosymbiont associations
Source: Ecol Evol. 2022 Jan 24;12(1):e8551. doi: 10.1002/ece3.8551 (PMC8796928; doi:10.1002/ece3.8551)
Supplement: Supplementary file 2 — Table S1‐S2 [file ECE3-12-e8551-s002.xlsx]

## Sheet: Supplementary Table 1
Supplementary Table 1 – Origin and experimental manipulation of aphid clones. Collection date, site and host plant for the aphid clones used for the experiment in their natural state, and date and type of treatment for experimentally manipulated aphids.
Aphid clone (alternative name)	Collection date of clone	Collection site of clone	Host plant of clone	H. defensa isolate at collection	H. defensa haplotype	Status	Date of treatment	Treatment
A06-407	May 2006	St. Margrethen SG, Switzerland	Chenopodium album	uninfected	uninfected	natural
407H9						transfected	June 2008	infected with H. defensa from A06-09
407H15							April 2012	infected with H. defensa from A06-15
407H28							April 2012	infected with H. defensa from A06-28
407H30							March 2009	infected with H. defensa from A06-30
407H76							March 2009	infected with H. defensa from A06-76
407H85							September 2011	infected with H. defensa from A06-85
407H101							September 2011	infected with H. defensa from A06-101
407H323							June 2008	infected with H. defensa from A06-323
407H343							September 2011	infected with H. defensa from A06-343
407H402							October 2008	infected with H. defensa from A06-402
407HAf6							July 2008	infected with H. defensa from Af6
A06-405	July 2006	St. Margrethen SG, Switzerland	Chenopodium album	uninfected	uninfected	natural
405H9						transfected	March 2009	infected with H. defensa from A06-09
405H15							December 2015	infected with H. defensa from A06-15
405H28							April 2012	infected with H. defensa from A06-28
405H30							March 2009	infected with H. defensa from A06-30
405H76							March 2009	infected with H. defensa from A06-76
405H85							September 2011	infected with H. defensa from A06-85
405H101							April 2011	infected with H. defensa from A06-101
405H323							October 2008	infected with H. defensa from A06-323
405H343							September 2011	infected with H. defensa from A06-343
405H402							October 2008	infected with H. defensa from A06-402
405HAf6							July 2008	infected with H. defensa from Af6
A06-09	May 2006	La Spezia, Italy	Vicia faba	H9	Hap2	natural
A06-09H- (9D6.2)						cured	April 2018	cured from H. defensa
A06-09H.reinf (MI9-2b)						reinfected	November 2018	infected with H. defensa from A06-09
A06-15	May 2006	Ressora, Italy	Vicia faba	H15	Hap3	natural
A06-15H- (15C6.1)						cured	April 2018	cured from H. defensa
A08-28	May 2008	Altstetten ZH, Switzerland	Chenopodium album	H28	Hap2	natural
A08-28H-						cured	May 2011	cured from H. defensa
A08-28H.reinf (MI28-8b)						reinfected	November 2018	infected with H. defensa from A08-28
A06-30	May 2006	Sarzana, Italy	Vicia faba	H30	Hap2	natural
A06-30H- (30D4.2)						cured	April 2018	cured from H. defensa
A06-76	May 2006	La Grande Motte, France	Chenopodium album	H76	Hap1	natural
A06-85	May 2006	Grimaud, France	Chenopodium album	H85	Hap3	natural
A06-85H- (85D6.2)						cured	April 2018	cured from H. defensa
A06-85H.reinf (MI85-1c)						reinfected	November 2018	infected with H. defensa from A06-85
A06-101	May 2006	Le Muy, France	Vicia faba	H101	Hap1	natural
A06-101H- (H101-3/11-2a)						cured	November 2018	cured from H. defensa
A06-323	June 2006	Aesch BL, Switzerland	Vicia faba	H323	Hap2	natural
A06-323H- (323D3.1)						cured	April 2018	cured from H. defensa
A06-343	July 2006	Altenhasslau, Germany	Chenopodium album	H343	Hap2	natural
A06-343H- (343D5.3)						cured	April 2018	cured from H. defensa
A06-343H.reinf (MI343-1b)						reinfected	November 2018	infected with H. defensa from A06-343
A06-402	July 2006	St. Margrethen SG, Switzerland	Chenopodium album	H402	Hap2	natural
A06-402H- (402D2.2)						cured	April 2018	cured from H. defensa
A06-402H.rein (MI402-2c)						reinfected	November 2018	infected with H. defensa from A06-402
Af6	May 2004	Zurich, Switzerland	Euonymus europaeus	HAf6	Hap2	natural
Af6H- (Af6D1.2)						cured	April 2018	cured from H. defensa
Af6H.reinf (MIAf6-5a)						reinfected	November 2018	infected with H. defensa from Af6

## Sheet: Supplementary Table 2
Supplementary Table 2 – Polymerase chain reaction conditions. Primers and cycling conditions for PCR reactions to confirm extraction success, presence of H. defensa and amplification of genes used for haplotype-typing.
Primers targeting Hamiltonella defensa			PCR program for endosymbionts						PCR program for haplotype testing
10F	AGTTTGATCATGGCTCAGATTG
T419/TO419	AAATGGTATTSGCATTTATCG
			Heat lid to 95°C						Heat lid to 95°C
Primers targeting Buchnera aphidicola			95	°C	3 min				94	°C	2 min
16SA1	AGAGTTTGATCMTGGCTCAG		95	°C	30 sec				94	°C	30 sec
Buch_16S_Afab_R	CTTCTTCGGGTAACGTCAAGAA		65-56	°C	30 sec		10x		56-46	°C	50 sec		11x
			72	°C	60 sec				72	°C	50 sec
Primers for haplotype typing			95	°C	30 sec				94	°C	30 sec
murE16F	ACTAACGGGAAAACCACTAATAC		55	°C	30 sec		25x		45	°C	50 sec		25x
murE936R	TTGAGAATGTCAGCGGTAATC		72	°C	60 sec				72	°C	60 sec
accD291F	TTCTGGAGCACAAAAAGACAC		72	°C	6 min				72	°C	6 min
accD832R	AAGGTTCAGGTTGATGAGTCAG		10	°C	∞				4	°C	∞
